# Supplementary material for: Identification of Sequences Encoding Symbiodinium minutum Mitochondrial Proteins
Source: Genome Biol Evol. 2016 Jan 21;8(2):439–45. doi: 10.1093/gbe/evw002 (PMC4779609; doi:10.1093/gbe/evw002)
Supplement: Supplementary Data [file supp_evw002_GBE_supplementary_tables.xlsx]

## Sheet: Supplementary Table 1
Supplementary Table 1: Identification of S. minutum genes using BLAST
					GENOME			TRANSCRIPTOME
Pathway	Complex name	Protein	Protein query ID	Nucleotide query ID and Species	Identified using tblastn with protein query	Identified using blastn with nucleotide query	Identified using tblastn with translated nucleotide query	Identified using tblastn with protein query	Identified using blastn with nucleotide query	Identified using tblastn with translated nucleotide query	Present		Supplementary Table 1. BLAST search results
Glycolysis		Hexokinase	PFF1155w (Plasmodium falciparum), PY02030 (Plasmodium yoelii), AAA60333.1 (Arabidopsis thaliana), AAA34698.1 (Saccharomyces cerevisiae), ACU45010.1 (Pfiesteria piscicida)	N/A	No	N/A	N/A	Possible?	N/A	N/A	Possible?		* = identified NADH dehydrogenase alternate (likely the single subunit NADH dehydrogenase present in the dinoflagellates (Butterfield et al. 2013) from EDV11636.1 encoding a different complex I subunit
		Glucokinase	ADV50235.1 (Cellulophaga algicola)	EH071666.1 (Perkinsus marinus)	No	No	No	Yes	No	Yes	Yes		~ = translated identified ESTs did not match the annotation
Pyruvate dehydrogenase complex		PDH	AAA60232.1 (Homo sapiens)	N/A	No	N/A	N/A	No	N/A	N/A	No
		PDH E1	Q0WQF7.2 (Arabidposis thaliana)	N/A	No	N/A	N/A	No	N/A	N/A	No
		PDHE1 alpha	AAB36217.1 (Homo sapiens), AEE33638.1 (Arabidopsis thaliana), EAU52758.1 (Rhodobacterales bacterium), EDN63155 (Saccharomyces cerevisiae)	N/A	No	N/A	N/A	No	N/A	N/A	No
		PDHE1 beta	CAA40924.1 (Homo sapiens), AEE31181.1 (Arabidopsis thaliana), EDN64829.1 (Saccharomyces cerevisiae), EEQ65071.1 (Lactobacillus paracasei sp. Paracasei), NP_001166939.1 (Homo sapiens)	N/A	No	N/A	N/A	No	N/A	N/A	No
		PFO/PNO	N/A	N/A	N/A	N/A	N/A	Yes	N/A	N/A
TCA cycle		NAD+ isocitrate dehydrogenase	EAR84154.2 (Tetrahymena thermophila), EAR98203 (Tetrahymena thermophila)	N/A	Yes	N/A	N/A	Yes	N/A	N/A	Yes
	2-oxoglutarate bypass	2-oxoglutarate decarboxylase (acetolactate dehydrogenase)	YP_001735999.1 (Synechococcus sp.)	EH090450.1 (Perkinsus marinus)	No	No	No	No	No	No	No
Electron Transport chain	Complex I	NADH dehydrogenase subunit I	NP_973440.1 (Arabidopsis thaliana), NP_051114.1 (Arabidopsis thaliana), NP_051113.1 (Arabidopsis thaliana)	EG736599.1 (Oxyhrris marina)	No	No	No	No	No	No	No
		NADH dehydrogenase subunit 2	NP_051103.2 (Arabidopsis thaliana)	N/A	No	N/A	N/A	No	N/A	N/A	No
		NADH dehydrogenase I subunit 3	NP_671803.1 (Arabidopsis thaliana), NP_051064.1 (Arabidopsis thaliana)	N/A	No	N/A	N/A	No	N/A	N/A	No
		NADH dehydrogenase subunit 6	NP_085495.1 (Arabidopsis thaliana), NP_051112.1 (Arabidopsis thaliana), AAK77601.1 (Tetrahymena thermophila)	N/A	No	N/A	N/A	No	N/A	N/A	No
		NADH-ubiquinone oxidoreductase subunit	AED94200.1 (Arabidopsis thaliana), AED94199.1 (Arabidopsis thaliana), YP_210482.1/WP_005785038.1 (Bacteroides fragilis), EDN64274.1 (Saccharomyces cerevisiae), EDV11636.1 (Saccharomyces cerevisiae)	N/A	No	N/A	N/A	No	N/A	N/A	No
		NADH dehydrogenase I subunit D	YP_005277174.1/WP_000247878.1 (Escherichia coli)	EG739879.1 (Oxyhrris marina)	No	No	No	No	No	No	No
		NADH dehydrogenase subunit 9	NP_085479.1 (Arabidopsis thaliana), AAK77589.1 (Tetrahymena thermophila)	N/A	No	N/A	N/A	No	N/A	N/A	No
		NADH dehydrogenase (ubiquinone) Fe-S protein 1	NP_568550.1 (Arabidopsis thaliana)	N/A	No	N/A	N/A	No	N/A	N/A	No
		NADH dehydrogenase (ubiquinone) Fe-S protein 4	NP_201560.1 (Arabidopsis thaliana)	N/A	No	N/A	N/A	No	N/A	N/A	No
		NADH dehydrogenase (ubiquinone) Fe-S protein 5	NP_001118542.1 (Arabidopsis thaliana)	N/A	No	N/A	N/A	No	N/A	N/A	No
		NADH dehydrogenase (ubiquinone) Fe-S protein 6	XP_002182202.1 (Phaeodactylum tricornutum), NP_566191.1 (Arabidopsis thaliana)	N/A	No	N/A	N/A	No	N/A	N/A	No
		NADH dehydrogenase (ubiquinone) Fe-S protein 7	XP_002185609.1 (Phaeodactylum tricornutum), NP_196738.1 (Arabidopsis thaliana)	N/A	No	N/A	N/A	No	N/A	N/A	No
		NADH dehydrogenase (ubiquinone) flavoprotein 2	NP_567244.1 (Arabidopsis thaliana), XP_002183585.1 (Phaeodactylum tricornutum)	N/A	No	N/A	N/A	No	N/A	N/A	No
		NADH dehydrogenase 27-kDa subunit (subunit K)	NP_051063.1 (Arabidopsis thaliana)	N/A	No	N/A	N/A	No	N/A	N/A	No
		NADH dehydrogenase 30-kDa subunit (subunit J)	NP_051062.1 (Arabidopsis thaliana)	N/A	No	N/A	N/A	No	N/A	N/A	No
		NADH dehydrogenase (ubiquinone) 1 alpha subcomplex 1	NP_566330.1 (Arabidopsis thaliana)	N/A	No	N/A	N/A	No	N/A	N/A	No
		NADH dehydrogenase (ubiquinone) 1 alpha subcomplex 2	NP_199600.1 (Arabidopsis thaliana)	N/A	No	N/A	N/A	No	N/A	N/A	No
		NADH dehydrogenase (ubiquinone) 1 alpha subcomplex 5	XP_002183896.1 (Phaeodactylum tricornutum), NP_568778.1 (Arabidopsis thaliana)	N/A	No	N/A	N/A	No	N/A	N/A	No
		NADH dehydrogenase (ubiquinone) 1 alpha subcomplex 6	XP_002176401.1 (Phaeodactylum tricornutum)	N/A	No	N/A	N/A	No	N/A	N/A	No
		NADH dehydrogenase (ubiquinone) 1 alpha subcomplex 8	NP_001118589.1 (Arabidopsis thaliana)	N/A	No	N/A	N/A	No	N/A	N/A	No
		NADH dehydrogenase (ubiquinone) 1 alpha subcomplex 9	XP_002177332.1 (Phaeodactylum tricornutum), NP_565469.1 (Arabidopsis thaliana)	N/A	No	N/A	N/A	No	N/A	N/A	No
		NADH dehydrogenase (ubiquinone) 1 alpha subcomplex 12	NP_001030628.1 (Arabisopsis thaliana)	N/A	No	N/A	N/A	No	N/A	N/A	No
		GRIM-19 protein	NP_171957.2 (Arabidopsis thaliana), XP_002181507.1 (Phaeodactylum tricornutum)	N/A	No	N/A	N/A	No	N/A	N/A	No
		putative NADH-ubiquinone oxidoreductase B18 subunit	NP_565280.1 (Arabidopsis thaliana)	N/A	No	N/A	N/A	No	N/A	N/A	No
		NADH dehydrogenase (ubiquinone) 1 beta subcomplex 9	XP_002178885.1 (Phaeodactylum tricornutum), NP_567970.1 (Arabidopsis thaliana)	N/A	No	N/A	N/A	No	N/A	N/A	No
		NADH: ubiquinone oxidoreductase, mitochondrial precursor	EAR96934.2 (Tetrahymena thermophila)	N/A	No	N/A	N/A	No	N/A	N/A	No
		NADH: ubiquinone oxidoreductase 24-kD subunit, mitochondrial precursor	EAR97286 (Tetrahymena thermophila)	N/A	No	N/A	N/A	No	N/A	N/A	No
		NADH:ubiquinone oxidoreductase 23-kDa subunit, mitochondrial precursor	EAR92851.1 (Tetrahymena thermophila)	N/A	No	N/A	N/A	No	N/A	N/A	No
		NADH: ubiquinone oxidoreductase 17.2-kDa subunit family protein	EAR96957.2 (Tetrahymena thermophila)	N/A	No	N/A	N/A	No	N/A	N/A	No
		Nad1a	NP_149403.1 (Tetrahymena thermophila)	N/A	No	N/A	N/A	No	N/A	N/A	No
		Nad10	NP_149372.1 (Tetrahymena thermophila)	N/A	No	N/A	N/A	No	N/A	N/A	No
		NADH dehydrogenase (ubiquinone) iron-sulfur protein 6/ NADH dehydrogenase (ubiquinone) 1 beta subcomplex 10	NP_564540.1 (Arabidopsis thaliana)	N/A	No	N/A	N/A	No	N/A	N/A	No
		NADH dehydrogenase alternative*	N/A	N/A	Yes*	N/A	N/A	N/A	N/A	N/A	Yes
	Complex V	ATP synthase b subunit	NP_418192.1 (Escherichia coli), NP_015247.1 (Saccharomyces cerevisiae), DAA31441.1 (Bos taurus)	N/A	No	N/A	N/A	No	N/A	N/A	No
		ATP synthase d subunit	CAA81851 (Saccharomyces cerevisiae), NP_777149.1 (Bos taurus)	N/A	No	N/A	N/A	No	N/A	N/A	No
		ATP synthase F6 subunit	AAC49436.1 (Saccharomyces cerevisiae), AAI03430.1 (Bos taurus)	N/A	No	N/A	N/A	No	N/A	N/A	No
		ATP synthase a subunit	NP_418194.1 (Escherichia coli), NP_009313.1 (Saccharomyces cerevisiae), YP_209210.1 (Bos taurus)	N/A	No	N/A	N/A	No	N/A	N/A	No
	Coenzyme Q biosynthesis	Coq2 (parahydroxybenzoate polyprenyltransferase)	CAG25245.1 (Plasmodium falciparum), NP_567688.1 (Arabidopsis thaliana), CAA96321.1 (Saccharomyces cerevisae), AAI16455.1 (Homo sapiens)	N/A	No	N/A	N/A	No	N/A	N/A	No
		Coq3 (O-methyltransferase)	XP_001349145.1 (Plasmodium falciparum), CAA75340.1 (Arabidopsis thaliana)	EG738262.1 (Oxyhrris marina)	No	No	No	No	No	No	No
		Coq4	AAN35713.1 (Plasmodium falciparum), NP_178465.1 (Arabidopsis thaliana), NP_010490.1 (Saccharomyces cerevisiae), NP_057119.2 (Homo sapiens)	N/A	No	N/A	N/A	No	N/A	N/A	No
		Coq6	AEE76872.1 (Arabidopsis thaliana), AAB61341.1 (Saccharomyces cerevisiae), Q9Y2Z9.2 (Homo sapiens)	N/A	No	N/A	N/A	No	N/A	N/A	No
		Coq7	AAB36435.1 (Saccharomyces cerevisiae), NP_057222.2 (Homo sapiens), NP_001177912.1 (Homo sapiens)	N/A	No	N/A	N/A	No	N/A	N/A	No
	Assembly	Ferredoxin-NADP+ reductase (Adrenodoxin NADP+ oxidoreductase)	AAN35990.1 (Plasmodium falciparum), NP_010664.1 (Saccharomyces cerevisiae), BAB79228.1 (Arabidopsis thaliana), AAA51668.1 (Homo sapiens), AAA23805.1 (Escherichia coli), PFF1115w (Plasmodium falciparum)	N/A	Yes	N/A	N/A	Yes	N/A	N/A	Yes
		CcmB	AEK01274.1 (Arabidopsis thaliana)	N/A	No	N/A	N/A	No	N/A	N/A	No
		CcmC	EHY18630.1 (Escherichia coli)	N/A	No	N/A	N/A	No	N/A	N/A	No
		CcmE	EFH98934.1 (Pseudomonas savastanoi pv. savastanoi)	N/A	No	N/A	N/A	No	N/A	N/A	No
		CcmF	NP_793406.1 (Pseudomonas syringae pv. tomato)	N/A	No	N/A	N/A	No	N/A	N/A	No
		cytochrome c-type haem lyase	EDO98886.1 (Chlamydomonas reinhardtii), AAN36323.2 (Plasmodium falciparum), CAH83750.1 (Plasmodium chabaudi chabaudi), AAN36125.1 (Plasmodium falciparum)	EH078139.1 (Perkinsus marinus)	Yes	No	Yes	Yes	No	Yes	Yes
		Cyc2	CAA99227.1 (Saccharomyces cerevisiae)	N/A	No	N/A	N/A	No	N/A	N/A	No
		CcsA	P56770.1 (Arabidopsis thaliana)	N/A	No	N/A	N/A	Possible?	N/A	N/A	Possible?
		CcsB	CAD34612.1 (Corynebacterium glutamicum), NP_962959.1/WP_003873660.1 (Mycobacterium avium subsp. paratuberculosis), AEK12210.1 (Haemophilus influenzae), YP_005557309.1/WP_014477215.1 (Bacillus subtilis subsp. subtilis)	N/A	No	N/A	N/A	Possible?	N/A	N/A	Possible?
		ResA	ABS74490.1 (Bacillus amyloliquefaciens subsp. plantarum)	N/A	No	N/A	N/A	No	N/A	N/A	No
		CcdA	YP_005693872.1 (Corynebacterium pseudotuberculosis)	N/A	No	N/A	N/A	No	N/A	N/A	No
		Ccs4	ADL27744.1 (Chlamydamonas reinhardtii)	N/A	No	N/A	N/A	No	N/A	N/A	No
		Ccb2	ABK59697.1 (Arabidopsis thaliana)	N/A	No	N/A	N/A	No	N/A	N/A	No
		Ccb3	Q8RWM7 (Arabidopsis thaliana)	N/A	No	N/A	N/A	Unclear	N/A	N/A	Unclear
		Ccb4	AAQ62444.1 (Arabidopsis thaliana)	N/A	No	N/A	N/A	No	N/A	N/A	No
Fe-S cluster biosynthesis		Isd11	CAD52245.1 (Plasmodium falciparum), CAA18659.1 (Schizosaccharomyces pombe), NP_065141.3 (Homo sapiens), XP_635573.1 (Dictyostelium discoideum), B8JLQ0.1 (Danio rerio), NP_010968.1 (Saccharomyces cerevisiae), XP_002152508.1 (Talaromyces marneffei), NP_566416.1 (Arabidopsis thaliana)	N/A	No	N/A	N/A	Probable (low E value)	N/A	N/A	Probable
		Jac1	NP_011497.1 (Saccharomyces cerevisiae)	EH073887.1 (Perkinsus marinus), EG731571.1 (Oxyrrhis marina)	No	No	No	Yes	No	Yes	Yes
		Isa1	XP_001351295.1 (Plasmodium falciparum), ACI47521.1 (Eucalyptus grandis), NP_013073.1 (Saccharomyces cerevisiae), CAI20339.1 (Homo sapiens)	EH078385.1 (Perkinsus marinus)	No	No	No	Yes	No	Yes	Yes
		Iba57	NP_012656.1 (Saccharomyces cerevisiae), NP_001010867.1 (Homo sapiens), P0ADE8.2 (Escherichia coli)	N/A	Possible?	N/A	N/A	Possible?	N/A	N/A	Possible?
Haem biosynthesis		Glutamyl-tRNA reductase	AEC08514.1 (Arabidopsis thaliana)	BP742615.1 (Lingulodinium polyedrum)	No	No	No	Yes	No	No	Yes
		Delta aminolaevulinic acid synthase (ALAS)	PFL2210w (AAN36526.1) (Plasmodium falciparum)	HQ222925.1 (Chromera velia), EH065569.1 (Perkinsus marinus), EG737281.1 (Oxyhrris marina), EG738469.1 (Oxyrrhis marina), EG733003.1 (Oxyrrhis marina), EG742387.1 (Oxyrrhis marina), EG742506.1 (Oxyrrhis marina), EH065570.1 (Perkinsus marinus)	No	No	No	No	No	No	No
		HemA	Q04512.1 (Rhodobacter sphaeroides)	N/A	No	N/A	N/A	No	N/A	N/A	No
		Gun4	(pdb)IY61_A (Synechocystis sp.), AAX96330.1 (Oryza sativa japonica group)	N/A	No	N/A	N/A	Yes	N/A	N/A	Yes
		Magnesium chelatase subunit D	AEE28301.1 (Arabidopsis thaliana), EGJ21745.1 (Rhodobacter sphaeroides)	N/A	No	N/A	N/A	Yes	N/A	N/A	Yes
Folate biosynthesis		DHFS (dihydrofolate synthase)	NP_013831.1 (Saccharomyces cerevisiae), CCQ08829.1 (Escherichia coli)	N/A	No	N/A	N/A	No	N/A	N/A	No
		FPGS (folylpolyglutamate synthetase)	AEE79412.1 (Arabidopsis thaliana), AED90950.1 (Arabidopsis thaliana), NP_004948.4 (Homo sapiens), NP_001018088.1 (Homo sapiens), EAW87700.1 (Homo sapiens), AAH64393.1 (Homo sapiens)	N/A	No	N/A	N/A	No	N/A	N/A	No
		DHFS/FPGS	AF161264_1 (Plasmodium falciparum)	N/A	No	N/A	N/A	Yes	N/A	N/A	Yes
Biotin biosynthesis		DTB synthase	CAB69595.1 (Escherichia coli), P53630.1 (Saccharomyces cerevisiae), ETC76186.1 (Salmonella enterica subsp. enterica serovar Cerro)	N/A	No	N/A	N/A	No	N/A	N/A	No
		Diaminopelargonic acid aminotransferase/dethiobiotin synthetase (Bio3-Bio1)	AEW48251.1 (Arabidopsis thaliana)	N/A	No	N/A	N/A	No	N/A	N/A	No
		Holocarboxylase synthetase	AAF52022.2 (Drosophila melanogaster), BAB68550.1 (Homo sapiens), AAC49706.1 (Arabidopsis thaliana)	N/A	No	N/A	N/A	Yes	N/A	N/A	Yes
Protein import	TOM complex	Tom22	NP_563699.1 (Arabidopsis thaliana), BAD11364.1 (Rattus norvegicus), CAA96013.1 (Saccharomyces cerevisiae), XP_001351803.1 (Plasmodium falciparum), BAB16408.1 (Homo sapiens)	N/A	No	N/A	N/A	No	N/A	N/A	No
		Tom20	CAA97084.1 (Saccharomyces cerevisiae), BAB10523.1 (Arabidopsis thaliana), NP_649169.3 (Drosophila melanogaster)	N/A	No	N/A	N/A	No	N/A	N/A	No
		Tom5	NP_196421.1 (Arabidopsis thaliana), NP_015459.1 (Saccharomyces cerevisiae)	N/A	No	N/A	N/A	No	N/A	N/A	No
		Tom6	AAK18811.1 (Neurospora crassa), CAA99236.1 (Saccharomyces cerevisiae), NP_564545.1 (Arabidopsis thaliana)	N/A	No	N/A	N/A	No	N/A	N/A	No
		Tom7	AAK18812.1 (Neurospora crassa), CAA95944.1 (Saccharomyces cerevisiae), NP_568593.1 (Arabidopsis thaliana), NP_061932.1 (Homo sapiens), NP_079670.1 (Mus musculus)	N/A	No	N/A	N/A	No	N/A	N/A	No
		Tom40	NP_188634.1 (Arabidopsis thaliana), XP_966156.2 (Plasmodium falciparum)	GW810016.1 (Alexandrium minutum)	No	No	No	Yes	No	Yes	Yes
		Tom70	CAA96002.1 (Saccharomyces cerevisiae), AAD21979.1 (Neurospora crassa), NP_055635.3 (Homo sapiens)	GW807533.1 (Alexandrium minutum)	No	No	No~	Possible?	No	No	Possible?
	TIM23 complex	Tim21	AAZ22448.1 (Saccharomyces cerevisiae), NP_054896.2 (Homo sapiens)	N/A	No	N/A	N/A	No	N/A	N/A	No
		Tim50	NP_175986.2 (Arabidopsis thaliana), NP_001001563.1 (Homo sapiens), NP_015262.1 (Saccharomyces cerevisiae), XP_001349166.1 (Plasmodium falciparum)	CK784900.1 (Alexandrium tamarense)	No	No	No~	Yes	No	Possible?	Yes
		Pam16 (Tim16)	NP_057153.8 (Homo sapiens), NP_012431.1 (Saccharomyces cerevisiae), XP_960477.1 (Neurospora crassa), AED97528.1 (Arabidopsis thaliana)	N/A	No	N/A	N/A	No	N/A	N/A	No
		Tim17	AAF03749.1 (Arabidopsis thaliana), AAN36941.1 (Plasmodium falciparum)	EG747306.1 (Oxyhrris marina)	Yes	No	No	Yes	No	Yes	Yes
		Pam17	NP_012991.3 (Saccharomyces cerevisiae), Q7SEE1.1 (Neurospora crassa)	N/A	No	N/A	N/A	No	N/A	N/A	No
		Pam18	NP_013108.1 (Saccharomyces cerevisiae), XP_001349146.1 (Plasmodium falciparum)	N/A	No	N/A	N/A	No	N/A	N/A	No
		Tim14	NP_001177162.1 (Homo sapiens), NP_660304.1 (Homo sapiens)	EG734554.1 (Oxyrrhis marina), EG735653.1 (Oxyrrhis marina)	No	No	No	Yes	No	Yes	Yes
	TIM22 complex	TIm18	AAF13717.1 (Saccharomyces cerevisiae)	N/A	No	N/A	N/A	No	N/A	N/A	No
		Tim54	NP_012481.3 (Saccharomyces cerevisiae), AAK26642.1 (Neurospora crassa)	N/A	No	N/A	N/A	No	N/A	N/A	No
	Tiny Tims	Tim8-2	AAN36821.1 (Plasmodium falciparum)	N/A	No	N/A	N/A	No	N/A	N/A	No
		Tim8 [Arabidopsis]	Q9XGY4.1 (Arabidopsis thaliana), NP_058168.1 (Saccharomyces cerevisiae)	GW793473.1 (Alexandrium minutum)	No	No	No	No	No	No	No
		Tim9/Tim10	AAM66992.1 (Arabidopsis thaliana), AAC83169.1 (Saccharomyces cerevisiae), NP_036592.1 (Homo sapiens), CAD52805.1 (Plasmodium falciparum)	N/A	No	N/A	N/A	Yes	N/A	N/A	Yes
		Tim10/Tim13	Q9XH48.2 (Arabidopsis thaliana), P53299.1 (Saccharomyces cerevisiae), NP_036590.1 (Homo sapiens)	N/A	No	N/A	N/A	Yes	N/A	N/A	Yes
		Tim10	N/A	N/A	N/A	N/A	N/A	Yes	N/A	N/A	Yes
	MIA complex	Mia40	NP_012726.2 (Saccharomyces cerevisiae), NP_001091972.1 (Homo sapiens), NP_653237.1 (Homo sapiens)	N/A	No	N/A	N/A	No	N/A	N/A	No
	SAM50 complex	Sam50/Tob55/Omp85	NP_014372.1 (Saccharomyces cerevisiae), NP_056195.3 (Homo sapiens), AEV77083.1 (Leishmania tarentolae), AAS76651.1 (Neurospora crassa)	N/A	No	N/A	N/A	No	N/A	N/A	No
		YaeT	YP_003232728.1 (Escherichia coli)	EG729833.1 (Oxyrrhis marina)	No	No	No	No	No	No	No
		Sam37/Mas37/Tom37	NP_013776.1 (Saccharomyces cerevisiae), CCE78491.1 (Millerozyma farinosa), AAH01906.2 (Homo sapiens)	N/A	No	N/A	N/A	No	N/A	N/A	No
		Sam35/Tob38/Tom38/Metaxin 2	NP_011951.1 (Saccharomyces cerevisiae), CCE85428.1 (Millerozyma farinosa), P14693.2 (Saccharomyces cerevisiae), AAC25105.1 (Homo sapiens)	N/A	No	N/A	N/A	No	N/A	N/A	No
	Outer membrane protein assembly complex	YfgL	YP_002408651.1 (Escherichia coli)	N/A	No	N/A	N/A	No	N/A	N/A	No
		YfiO	YP_003045674.1 (Escherichia coli)	N/A	No	N/A	N/A	No	N/A	N/A	No
		NlpB	YP_003235569.1 (Escherichia coli)	N/A	No	N/A	N/A	No	N/A	N/A	No
		Mdm10	NP_009392 (Saccharomyces cerevisiae), Q7SBE0.3 (Neurospora crassa)	N/A	No	N/A	N/A	No	N/A	N/A	No
		Mim1	NP_014616.1 (Saccharomyces cerevisiae)	N/A	No	N/A	N/A	No	N/A	N/A	No
	Proteases	Inner membrane protease 1	P28627.3 (Saccharomyces cerevisiae), NP_659418.1 (Homo sapiens), CCA21470.1 (Albugo laibachii), CAD52351.1 (Plasmodium falciparum)	N/A	No	N/A	N/A	Possible?	N/A	N/A	Possible?
		Inner membrane protease 2	P46972.1 (Saccharomyces cerevisiae), AAF07842.1 (Arabidopsis thaliana), NP_115938.1 (Homo sapiens)	N/A	No	N/A	N/A	Possible?	N/A	N/A	Possible?

## Sheet: Supplementary Table 2
Supplementary Table 2: Hits returned from tblastn with default settings for Tom40 using the online version of BLAST
Scaffold	Region	E value
344.1_contig1	18970-19053	1e-06
	17560-17628	0.001
	18527-18574	0.58
	15846-15914	6
3143.1_contig3	1974-1639	2.5
3876.1_contig1	35373-35477	8.9
3798.1_contig2	36544-36353	9.6
1152.1_contig1	116463-116308	9.8

## Sheet: Supplementary Table 3
Supplementary Table 3: Identification of known dinoflagellate genes on the S. minutum genome
Accession	Protein	Translation
EH036634.1	Phosphorylase	M R K K Q E N K I R L A A F I K E E F D V D V N V N S I F D V Q V K R I H E Y K R Q LM N C L H V I V M Y N R L K A D P N M D F V P R T I M I G G K A A P G Y Y M A K L I I K L F N N I A R V I N N D P I I G D K L K L V F L E
EH036721.1	PDH E2	M P P A P P T E T L P S P P P T Q T P P P P P P V A A V S P P T P S P T V A S G G R V F A S P F A K K M A Q D K G I D L A S L Q G S G P G G R V I A Q D V S V A M P A I A A T P T P V F A A G A E F M D I P L S N V R K V I A K R L L E S K Q T I P H Y Y L S V D I R M D D L L E V R K Q L N E D S S G A Y K L S V N D F V L K A C A L A C K K V P E A N S F W M T D F I R Q H H N V D I S V A V S A E S R L I…
EH037114.1	2-oxoglutarate dehydrogenase E2	M T R M R Q A I A R N L K E S Q N T L A M L T T F Q E V D M S G L I K M R K E Y K D I F Q A S H G A K L G F Q S P F F L A S A Y A L K Q I P A L N A Y I D N S T N E I V Y R D Y I N I G F A A A T P K G L V T P V I K N L E S K N L A E V E S E F A K F A N L A K Q D K L T M D D I T G N T F T I T N G G V F G S M L G T P L I G S T S S A A A L G L H A T K D R P V V L P N G E I G V R P L M Y L A L T Y D H…
EH037242.1	NADH dehydrogenase subunit 5	M I V T I V G S L T V L F A A T V G V I Q N D L K K V I A Y S T C S Q L G Y M V V A C G L S H Y S I S L F H L M N H A F F K A L L F L S A G S V I H A L S D E Q D I R K M G G L I K L I P L T Y I M V V V G S L S L M G F P Y L T G F Y S K D L I L E L A F E Q Y Y L T F A Y
FE865755.1	NADH dehydrogenase (ubiquinone) Fe-S protein 2	M K E S M E A L I H H F K L Y T E G Y Q V P P G E T Y T A I E A P K G E F G V Y I V S D G S S R P Y R C K I K A P G F A H L A A L D L I S Q G H M L A D V V A I I G T L D V V F G E I D R
EH037264.1	NADH dehydrogenase (ubiquinone) flavoprotein 1	M S I P L K L L I E K H A G G V I G G W D N L L A V I P G G S S T P L I P L S V C E D V L M D F D A L V E A Q T A L G T A A V I V M N K Q C D I V H A I A R L I E F Y K H E S C G Q C T P C R E G C S W M T T I M Y R F V E G N A T P D E I D M L W E L S K Q I E G H T I C A L G D G A A W P V Q G L I R H F R P L L E N R M A D F A A R
EH036277.1	Cytochrome c	M P V P E P D V E V P S G D T K K G A K L F K A K C A Q C H T I E Q G G N T K Q G P P L W G L I G R T S G T C D G F A Y S E A N K N A A I V W S D K H L F E Y L L N P K K Y I P G T K M V F A G I K K E K E R A D L I A Y M A E M K
EH037674.1	Ubiquinol-cytochrome c reductase Fe-S subunit	M R E P A T D A E R C K K P E W L I C I G V C T H L G C I P Q P D A G N Y G G Y F C P C H G S H Y D Y A G R M R Q G P A P K N L E L P P Y T F L D E N T V K L G
EH037973.1	Cytochrome c oxidase subunit 1 - misannotated as Cox6A	M I F AM S S I S L L G G L V W G H H M Y T V G L E S D T R A Y F T G V T I L I S L P T G T K I F N W L F T Y L S N P P L L H L R I T S V F L S H L F L L M F T I G G S T G V I L G N G A V D L A L H D T Y Y V V A H F H F V L S L G A V I A I F S G I V L N G E K I V A T K N L L L S S S C T L S L Y H L H L V F V G I L L T F S P M H F L G F N V M P R R I P S F P D S F H S W N S L S S I G S G I T L L S …
EH036641.1	Cox15	M H K S A Q A V K A A T Q L R A M A L P T T A L V T L T L L S G P F V A G N D A G R A Y N T W P K M L D D W V P P E W W S F I S S P L E K W R A L F E E T A V V Q F N H R M L A Y S S V A A S L A L W L Y S T Q L P L S A A A A G A S S L L P V V L G G Q M F L G I A T L M L Y V P I E L G V L H Q A G G V T V L T T L L Y V L H S L R L P V A V A A V L
EH037484.1	ATP synthase beta-subunit	M S T E Q E I L V T G I K V V D L L A P Y A K G G K I G L F G G A G V G K T V L I M E L I N N V A K A H G G Y S V F A G V G E R T R E G N D L Y H E M I V S G V I S L K D K S S K V A L V Y G Q M N E P P G A R A R V A L T G L T V A E Y F R D E E G Q D V L L F I D N I F R F T Q A G S E V S A L L G R I P S A V G Y Q P T L A T D M G T M Q E R I T T T R K G S I T S V H A I Y V P A D D L T D P A P A T T…
FE538976.1	ATP, ADP carrier protein 1	M D C F R R T I A D E G I V S L W R G N T A N V L R Y F P T Q A L N F A F K D K I K S M F N K S K E K D G Q L A V F M A N I A S G G C A G A L S L L F V Y S L D Y A R T R L A N D A K A A K K A G E G A G E R Q F N G L L D V Y K K T Y A S D G V A G L Y R G F M V S C A G I I V Y R G C Y F G I Y D T V K P I L L T G E K A N N F I Y S F I I G Y A V T V G A G L A S Y P L D T I R R R M M M T S G E A V K Y…
EH038032.1	Phosphate carrier (carrier homologue)	M S L Y N W A K Y D P K Y Y L N G A L C G G I C C S I T H G A L C P V D V V K T R I Q L D P V K Y Q G G L L S V G K Q V V A E E G A A V L A T G L G P T A A G Y F V Q G W F K F G G N E F F K I Q F C K S L G D Q K A W D M K T P I M L G A S A C A E F I A D I F L C P L E A A R I R Q V S D P T F P K G T F T A M K E L M A R E G I MG W Y A G L V P I L F K Q I P Y T M A K F A V Q G S T E I S I Y S A L P …
FE865679.1	Ferredoxin (Yah1p)	M I S A L R R A S L R Q T G L L N S T T A K H V A F R G V Q P L V R W H R S V V D E N A E Q I S F H F K L R D G S R K T V S V P S G T T V L E A A H Q N Q V D L E G A C E A S L A C S T C H V I L T P D D Y N K Y G E P T E K E E D L L D L A P C L T P T S R L A C Q V V V D E R L K D Q E R G L L T C D D A E L L C R R A C A N T T L R P Q R H K C R S K Q W V F R V
FE864646.1	Ferredoxin NADP+ reductase (PFF1115w)	M S V G D D V L I T G P T G A E M L L P T D P E A N I I M L A T G T G I A P M R S Y L R L L F H D K A G A D G D G R K F K G L A W L F M G V P Y S K S L L Y D D E H Q T Y K K E F P D Q F R Y D Y A V S R E D K N A A G Q K M Y I Q T K M A E Y A E E L W E L M Q D E K T H V Y M C G L K G M E S G M A E
EH036820.1	SCO1/SenC family protein	M W Y F D Y L K E K K E A E S R A I T T Q E R I G L P R L G G P F E L V D R K G N T V T E K D F L G Q Y L L I Y F G F T F C P D I C P Q E M E K Q S R A I E L L D E E F G P I A T P I F I S V D P K R D K P A L V D D Y C K T F T R G L S G
FE537697.1	HemB	M M D G R I G A I R D A L D E A G F T N V G I M A Y S A K Y A S A F Y G P F R E A L D S N P V I A E D W Q V P K G K E T Y Q Q D P A N Y K E A L L E A A L D E
FE537698.1	HemB	M M D G R I G A I R D A L D E A G F T N V G I M A Y S A K Y A S A F Y G P F R E A L D S N P V I A E D W Q V P K G K E T Y Q Q D P A N Y K E A L L E A A L D E E E G A D I L M V K P A M P Y L D I I K G L H E Q S N L P I A A Y H V S G E Y A M L K A A A L N G W L D E K A V V L V A L L S I R R A G A T V I L T Y Y A K Q A A R W L Q E E D A
EH057905.1	Branched chain alpha keto-acid dehydrogenase E1-alpha	M P V H Y C D A S I G M Q A I S S P L G T Q I P Q A V G A G Y A F R T A S E P R I A V T F F G E G A A S E G D C A V A L N F A A T L R S Q T L F I C R N N G W A I S T P A S E Q Y A G D G I A A R G I A F G I P S I R I D G N D L A A V Y L A T A E S R K L C L E G Q P V L M E L M T Y R R G H H S T S D D A G R Y R D S G Q V K R M A R Q G L E P I S R A K L L L K E A S V W D D E K D A D L R E E Y R L E V…
EH036430.1	Unspecified mitochondrial carrier protein	M A D L V L T N Q I I A G S V A G I F A D I I T H P I S T I K T R L Q V Q G S G G G S H G A V V Y R G V T H A M N Q I L K T E G L V T L Y R G L G A V L V G A A P A Q G L Y F G G Y E T A K G F L G G G Q S G A G N F A A G I C A Q L C G S L A W V P M D V I K E R L Q V E G Q V K V A N A Y S G S F D A L R K I L Q H E G V V G L V S S V S N S P S Y F M V Y E K L K D L C I N A G Y E D G H D N L E P I A Q…
EH036676.1	Unspecified mitochondrial carrier protein	M V R M Q A D G K L P P E Q R R G Y R N I F D A V G K I A R Q E G V L S M W R T G V V P N M N R A T I I T V G Q L A A Y D T C K E L F V D Y L G M K E G V Q L H L S S S F G A A F I A S V M S N P V D V A K T R L M N Q R S E E G K P L L Y K S T V Q T M T T I V Q Q E G P L A L Y K G F A A T F A R Q C P Y V V I T W V T V E R L K K I M K D W
FE538977.1	Unspecified mitochondrial carrier protein	M V S C A G I I V Y R G C Y F G I Y D T V K P I L L T G E K A N N F I Y S F I I G Y A V T V G A G L A S Y P L D T I R R R M M M T F G E A V K Y S S S F Q C A A Q I M R Q E G L K S F F K G A G A N I L R G V A G A G V L S G F D I L K A Y Y I R F R T N
FE865476.1	Dynamin-1 like protein	M H H I R N C L P E L N S R V N T M T S Q Y H H L L Q S Y G E P V E D K G P M L L Q L I T R F A S S Y C A I I E G T A R D I E T T E L C G G A R I C Y I F H D I F G R T L E I M D A M E G L A T R D I L T A I R N A T G P R P A L F V P E I S F E L
FE866115.1	Ribosomal protein L3	M V T D K R W P E K H G H Y S V Q V G Y E R Y T P D Q R E K E G K R A L Q L K R L A R N E C P P L R R I K D F R V R P Q D W E K W E I G Q K I W P S D F L Q E G D L V D V H G W A K G K G F A G R I K K W G G K R G P M T H G S K H H R R E G S I G A A W P A R V L P Q R H R A G W I G A C K S
EH035975.1	Thioredoxin peroxidase	M V N L G D E F P N F E K D S S E G K I K F Y E F I G D S W A I L F S H P A D Y T P V C T T E L G R V S E I A P E F A K R N V K L C A L S C D S A E S H K G W I E D I K H H V K S K A K F P Y P I I A D E D R D L A V K L G M I D P D E K D A Q G M P L T A R A V F I I G P D K R L K L S L L Y P A T T G R N F D E I L R V V D S L Q L T A E K K V A T P A D W K S G G D C M V L P T V K P E E V A K L F P K G…

## Sheet: Supplementary Table 4
Supplementary Table 4: Positive control results
		GENOME DEFAULT SETTINGS				GENOME RESULTS MAX INTRON SETTING 499 bp				TRANSCRIPTOME
Accession	Protein	Blastn results	Blastx results	tblastn results	Blastx results	Blastn results	Blastx results	tblastn results	Blastx results	Blastn results	Blastx results	tblastn results	Blastx results
EH036634.1	Phosphorylase	NI	NA	NI	NA	NA	NA	NI	NA	NI	NA	symbB1.EST_k37c20_10425, symbB1.EST_k37c20_12183 , symbB1.comp2784_c0_seq1, symbB1.comp2784_c0_seq2	glycogen phosphorylase/glucan phosphorylase/glycogen/starch/alpha-glucan phosphorylase
EH036721.1	PDH E2	NI	NA	NI	NA	NA	NA	NI	NA	NI	NA	symbB1.EST_k37c20_1368, symbB1.comp3872_c0_seq2, symbB1.comp3872_c0_seq1	dihydrolipoamide acetyltransferase/dihydrolipoamide succinyltransferase/dihydrolipoamide branched chain transacylase E2 subunit, putative
EH037114.1	2-oxoglutarate dehydrogenase E2	scaffold1164.1:15019-15077, 20062-20107, 18793-18846	blastx of region of homology returned nothing but transcript results showed the it to be the dihydrolipoamide succinyltransferase subunit of either 2-oxoglutarate dehydrogenase or BCKADH or 2-oxoisovalerate dehydrogenase	NI	NA	NA	NA	scaffold1164.1:15496-15555,15020-15076,52343-52414,52752-52808	blastx of region may be PDH/2-OGD/BCKDH E2 subunit, transcript suggests 2-OGD E2	symbB1.EST_k37c20_48810, symbB1.comp2357_c0_seq1	dihydrolipoamide succinyltransferase	symbB1.EST_k37c20_48810, symbB1.EST_k37c20_9786 , symbB1.EST_k37c20_1368, symbB1.comp2357_c0_seq1, symbB1.comp8951_c0_seq1, symbB1.comp3872_c0_seq2, symbB1.comp3872_c0_seq1	dihydrolipoamide acetyltransferase/dihydrolipoamide succinyltransferase/dihydrolipoamide branched chain transacylase E2 subunit, putative				,
EH037242.1	NADH dehydrogenase subunit 5	NI	NA	NI	NA	NA	NA	NI	NA	NI	NA	NI	NA
FE865755.1	NADH dehydrogenase (ubiquinone) Fe-S protein 2	NI	NA	NI	NA	NA	NA	NI	NA	NI	NA	NI	NA
EH037264.1	NADH dehydrogenase (ubiquinone) flavoprotein 1	NI	NA	NI	NA	NA	NA	NI	NA	NI	NA	NI	NA
EH036277.1	Cytochrome c	NI	NA	scaffold1000.1:95649-95311, 96558-96220*	Cytochrome c. *Region 96558-96220 appears to be a probable recent gene duplication that is not transcriptionally active	NA	NA	scaffold1000.1:95649-95311, 96558-96220	Same region identified	NI	NA	symbB1.EST_k37c20_379, symbB1.EST_k37c20_380, symbB1.EST_k37c20_34417, symbB1.EST_k37c20_11082#, symbB1.EST_k37c20_52775#, symbB1.comp218_c1_seq2, symbB1.comp218_c1_seq1, symbB1.comp30737_c0_seq1, symbB1.comp7673_c0_seq1#, symbB1.comp43591_c0_seq1	cytochrome c, # = cytochrome c/ c2 precursor
EH037674.1	Ubiquinol-cytochrome c reductase Fe-S subunit	NI	NA	scaffold5825.1:9310-9071, scaffold288.1:235861-235622	Ubiquinol cytochrome c reductase Fe-S/rieske	NA	NA	scaffold5828.1:9310-9071, scaffold288.1:235861-235622	Same region identified	NI	NA	symbB1.EST_k37c20_6384, symbB1.EST_k37c20_6385, symbB1.comp2932_c0_seq1	ubiquinol cytochrome c reductase rieske protein/iron-sulfur protein/ubiquinol cytochrome c reductase
EH037973.1	Cytochrome c oxidase subunit 1 - misannotated as Cox6A	scaffold6672.1+:21403-22277, 23366-23781, 23798-24030, scaffold1915.1:14066-14300, scaffold1926.1:43209-43306, sccaffold1280.1:29526-29657, scaffold2782.1:11501-11602	Cytochrome c oxidase subunit 1. Transcripts do not appear to be mapped to these regions (intron). Annotation of these regions also does not match but the region is an intron in the annotation. +Genome browser not working properly so could not properly check transcripts	scaffold6672.1+:22005-21445,23614-23360, scaffold1915.1:14196-14125~,14300-14250~, 14140-14108§	Cytochrome c oxidase subunit 1. ~blastx shows as cytochrome c oxidase subunit 1 but is below threshold, § blastx can find no significant similarity	NA	NA	scaffold6672.1:22005-21445,23614-23360	Same region identified	symbB1.EST_k37c20_7964, symbB1.EST_k37c20_7963, symbB1.EST_k37c20_18503 (poor E value in blastx search), symbB1.comp234_c0_seq1	cytochrome c oxidase subunit I	symbB1.EST_k37c20_7964, symbB1.EST_k37c20_7963, symbB1.comp234_c0_seq1	cytochrome c oxidase subunit I
EH036641.1	Cox15	NI	NA	scaffold136.1:54798-54643	Cox15	NA	NA	scaffold136.1:54798-54643, 55084-54971	Cox15	NI	NA	symbB1.EST_k37c20_18144, symbB1.comp15544_c0_seq1	Cox15
EH037484.1	ATP synthase beta-subunit	NI	NA	scaffold7767.1+:7988-8773, 1013-1762, 6747-7496, 3122-3541, 3537-3635, scaffold11319.1+:908-1291, 675-929, scaffold285.1:182604-182813, 182474-182539, 182037-181758, scaffold1779.1:53384-53277	scaffolds 7767.1 and 11319.1: ATP synthase CF1 beta/ beta subunit, scaffolds 285.1 and 1779.1: ATP synthase beta subunit (mitochondrial?)	NA	NA	scaffold7767.1:7988-8773, 1013-1762, 6747-7496, 3122-3541, 3537-3635, scaffold285.1:182037-182189,182604-182813,182474-182539,183665-183730,181696-181758,183067-183114,181593-181628,183342-183401, scaffold11319.1:908-1291,675-929, scaffold1779.1:54550-54467,55004-54942,55319-55248,55697-55635,53384-53277,53067-52987	ATP synthase beta subunit, Same region identified: scaffold7767, scaffold11319,	NI	NA	symbB1.EST_k37c20_18731, symbB1.EST_k37c20_3796, symbB1.EST_k37c20_1726(1), symbB1.EST_k37c20_1725(1), symbB1.EST_k37c20_174(2), symbB1.EST_k37c20_3703(3), symbB1.EST_k37c20_3704(3), symbB1.EST_k37c20_3702(3), symbB1.EST_k37c20_3701(3), symbB1.comp1732_c0_seq1, symbB1.comp144_c0_seq1, symbB1.comp4251_c0_seq1, symbB1.comp5644_c0_seq1, symbB1.comp1225_c0_seq1(2), symbB1.comp2426_c0_seq2, symbB1.com…	ATP synthase beta subunit, ATP synthase beta subunit (cp) (1), vacuolar ATP synthase A subunit(2), vacuolar ATP synthase B subunit(3)				,
FE538976.1	ATP, ADP carrier protein 1	NI	NA	scaffold9408.1:455-30, scaffold5160.1:1729-2154, scaffold1726.1:69851-70417, scaffold2533.1:22712-22341, scaffold379.1:68118-67735	No transcripts listed for scaffold 9408.1, scaffold 1726.1 by blastx shows it to be a general mitochondrial carrier but transcripts show it to be a ubiquitin activating enzyme	NA	NA	scaffold9408.1:455-30, scaffold5160.1:1729-2154, scaffold1726.1:69851-70417, scaffold2533.1:22712-22341, scaffold379.1:68118-67735	Same region identified	NI	NA	symbB1.EST_k37c20_2141, symbB1.EST_k37c20_2145 , symbB1.EST_k37c20_2140, symbB1.EST_k37c20_2142, symbB1.EST_k37c20_2136, symbB1.EST_k37c20_35990, symbB1.EST_k37c20_25261, symbB1.EST_k37c20_46348, symbB1.EST_k37c20_19574, symbB1.EST_k37c20_31669, symbB1.EST_k37c20_45561, symbB1.comp405_c0_seq3, symbB1.comp405_c0_seq2, symbB1.comp405_c0_seq1, symbB1.comp34216_c0_seq1, symbB1.comp55159_c0_seq1, symb…	unspecified mitochondrial carrier protein
EH038032.1	Phosphate carrier (carrier homologue)	scaffold375.1:15609-14663, scaffold2344.1:3351-2402	Mitochondrial carrier (phosphate), scaffold2344.1 has no transcripts within the region of homology and therefore, no transcripts show homology to mitochondrial carrier (phosphate) but the annotation suggests that it is a mitochondrial carrier (phosphate)	scaffold2344.1:3343-2492, scaffold375.1:15601-14750	Mitochondrial carrier (phosphate), scaffold2344.1 has no transcripts within the region of homology and therefore, no transcripts show homology to mitochondrial carrier (phosphate) but the annotation suggests that it is a mitochondrial carrier (phosphate)	NA	NA	scaffold2344.1:33443-2492, scaffold375.1:15601-14750, scaffold1570.1:4602-4898,3609-3854,4279-4386	Mitochondrial phosphate carrier, Same region identified: scaffold2344.1, scaffold375.1	symbB1.EST_k37c20_2525, symbB1.comp442_c0_seq1	mitochondrial carrier protein/ mitochondrial phosphate carrier	symbB1.EST_k37c20_2525, symbB1.EST_k37c20_37130, symbB1.EST_k37c20_21610, symbB1.EST_k37c20_34637, symbB1.EST_k37c20_44883, symbB1.comp442_c0_seq1, symbB1.comp28886_c0_seq1, symbB1.comp17500_c0_seq1, symbB1.comp28851_c0_seq1, symbB1.comp38832_c0_seq1	mitochondrial phosphate carrier/mitochondrial solute carrier protein (ISS)
FE865679.1	Ferredoxin (Yah1p)	NI	NA	scaffold2337.1:6130-6059, 6246-6184, 5949-5845	Ferredoxin/adrenodoxin	NA	NA	scaffold2337.1:6130-6059, 6246-6184, 5949-5845, 6522-6412	Ferredoxin	symbB1.EST_k37c20_33041, symbB1.comp11588_c0_seq1	adrenodoxin-type ferredoxin/ferredoxin	symbB1.EST_k37c20_33041, symbB1.EST_k37c20_17946, symbB1.EST_k37c20_5826(4), symbB1.comp11588_c0_seq1, symbB1.comp23121_c0_seq1, symbB1.comp8495_c0_seq1 (4)	ferredoxin/adrenodoxin, spastin isoform/ATPase Vps4 oligomerisation domain containing protein (4)
FE864646.1	Ferredoxin NADP+ reductase (PFF1115w)	scaffold996.1:74923-75258, scaffold5347.1:3572-3439, 3378-3323	Chloroplast ferredoxin NADP+ reductase	scaffold1625.1:140080-139628, scaffold7056.1:11727-12212, scaffold996.1:75279-75019, 77142-77011, scaffold1066.1:78934-79236, scaffold1066.1:75430-75732, scaffold303.1:30938-31327, scaffold5347.1:2431-2550, scaffold4627.1:33578-33706	Chloroplast ferredoxin NADP+ reductase	NA	NA	scaffold1625.1:140080-139628, scaffold7056.1:11727-12212, scaffold996.1:75279-75019, 77142-77011, 76832-76749, scaffold1066.1:78934-79236,79643-79708,79410-79469,75430-75732,76204-76284, scaffold5347.1:2431-2550,3003-3107,3436-3504,1803-1868,2104-2139, scaffold4627.1:33584-33703,34155-34259,32955-33020,33257-33292, scaffold303.1:30938-31327	cpFNR, Same region identified: scaffold1625.1, scaffold7056.1, scaffold303.1,	symbB1.EST_k37c20_149, symbB1.EST_k37c20_4294, symbB1.EST_k37c20_46801, symbB1.comp45_c0_seq1	cpFNR	symbB1.EST_k37c20_149, symbB1.EST_k37c20_5213, symbB1.EST_k37c20_5214, symbB1.EST_k37c20_11159, symbB1.EST_k37c20_11157, symbB1.EST_k37c20_11158, symbB1.EST_k37c20_4294, symbB1.EST_k37c20_4293 (5), symbB1.EST_k37c20_4292 (5), symbB1.EST_k37c20_3906 (6), symbB1.EST_k37c20_3904 (7), symbB1.EST_k37c20_3903 (7), symbB1.EST_k37c20_3910 (7), symbB1.EST_k37c20_3907 (7), symbB1.EST_k37c20_3905 (7), symbB…	cpFNR, 60S ribosomal protein L31 (5), PNO/pyruvate ferredoxin oxidoreductase-NADPH -cytochrome P450 (6), PNO/pyruvate ferredoxin oxidoreductase-NADPH -cytochrome P450/pyruvate dehydrogenase (7), NADPH cytochrome P450 reductase/Yrhj protein (8), PFO-NADPH cytochrome P450/PNO (9), cpFNR/FAD binding protein (10), NADPH cytochrome P450 reductase/cytochrome P450 (11)
EH036820.1	SCO1/SenC family protein	scaffold2326.1:57509-57556, 56980-57044	blastx of region of homology returned nothing, but blasting of a transcript showed it to be SCO1/SenC family protein	scaffold2326.1:56982-57188	blastx of region of homology returned SCO1/SenC family protein but was below the threshold, however a transcript also matched this sequence	NA	NA	scaffold2326.1:56982-57188,57662-57874	SCO1/SenC family protein	symbB1.EST_k37c20_33024, symbB1.comp36994_c0_seq1	SCO1/SenC domain containing protein/inner mitochondrial membrane protein sco1p	symbB1.EST_k37c20_33024, symbB1.comp36994_c0_seq1	SCO1/SenC domain containing protein/inner mitochondrial membrane protein sco1p					,
FE537697.1	HemB	NI	NA	NI	NA	NA	NA	NI	NA	NI	NA	symbB1.EST_k37c20_15413, symbB1.comp3595_c0_seq1	delta aminolaevulinicacid dehydratase
FE537698.1	HemB	NI	NA	NI	NA	NA	NA	NI	NA	NI	NA	symbB1.EST_k37c20_15413, symbB1.comp3595_c0_seq1	delta aminolaevulinicacid dehydratase
EH057905.1	Branched chain alpha keto-acid dehydrogenase E1-alpha	scaffold1162.1:64057-63194	E1 for either 2-oxoisovalerate dehydrogenase or BCKADH or is 3-methyl-2-oxobutanoate	scaffold1162.1:63990-63208, scaffold270.1:105517-106281	blastx results show both to be E1 for either 2-oxoisovalerate dehydrogenase or BCKDH or is 3-methyl-2-oxobutanoate, scaffold270.1 also suggests PDH. However, transcript results for 1162.1 are the same as the blastn result while the transcript results for 270.1 show it to be the beta subunit of 2-oxoisovalerate dehydrogenase or BCKADH or the E1 alpha subunit of PDH or is 3-methyl-2-oxobutanoate de…	NA	NA	scaffold1162.1:63990-63208, scaffold270.1:105517-106281	Same region identified	symbB1.EST_k37c20_33089 , symbB1.comp15246_c0_seq1	2-oxoisovalerate dehydrogenase E1 subunit alpha subunit/3-methyl-2-oxobutanoate dehydrogenase/mitochondrial branched chain alpha keto acid dehydrogenase E1	symbB1.EST_k37c20_33089, symbB1.EST_k37c20_17729 (11), symbB1.comp15246_c0_seq1, symbB1.comp12104_c0_seq1 (11)	2-oxoisovalerate dehydrogenase E1 subunit alpha subunit/3-methyl-2-oxobutanoate dehydrogenase/mitochondrial branched chain alpha keto acid dehydrogenase E1, 2-oxoisovalerate dehydrogenase subunit beta subunit/3-methyl-2-oxobutanoate dehydrogenase/mitochondrial branched chain alpha keto acid dehydrogenase E1 beta (11)
EH036430.1	Unspecified mitochondrial carrier protein	NI	NA	NI	NA	NA	NA	scaffold3269.1:39466-39555,39927-39989,39239-39277	Unspecified mitochondrial carrier protein	NI	NA	symbB1.EST_k37c20_6715, symbB1.EST_k37c20_46774, symbB1.EST_k37c20_34825, symbB1.EST_k37c20_47759, symbB1.EST_k37c20_29399, symbB1.comp3511_c0_seq1, symbB1.comp39793_c0_seq1, symbB1.comp43999_c0_seq1, symbB1.comp3258_c1_seq1	unspecified mitochondrial carrier protein
EH036676.1	Unspecified mitochondrial carrier protein	scaffold512.1:55912-55979	blastx of region of homology returned nothing, but blastx of a transcript showed it to be mitochondrial carrier/ uncoupler protein	NI	NA	NA	NA	scaffold512.1:56081-55905,54761-54690,55719-55660,54423-54304,55009-54959,56256-56221,55466-55440	Unspecified mitochondrial carrier protein	symbB1.EST_k37c20_47759, symbB1.comp3258_c1_seq1	mitochondrial uncoupling protein 5-like	symbB1.EST_k37c20_47759 , symbB1.EST_k37c20_46774, symbB1.EST_k37c20_50231, symbB1.EST_k37c20_37715, symbB1.EST_k37c20_5402, symbB1.EST_k37c20_47633, symbB1.EST_k37c20_19574, symbB1.EST_k37c20_40159, symbB1.EST_k37c20_57467, symbB1.EST_k37c20_26195, symbB1.comp3258_c1_seq1, symbB1.comp39793_c0_seq1, symbB1.comp7353_c0_seq1, symbB1.comp54485_c0_seq1, symbB1.comp37835_c0_seq1, symbB1.comp50097_c0_s…	unspecified mitochondrial carrier protein
FE538977.1	Unspecified mitochondrial carrier protein	NI	NA	NI	NA	NA	NA	NI	NA	NI	NA	symbB1.EST_k37c20_2145, symbB1.EST_k37c20_2141 (14), symbB1.EST_k37c20_2140, symbB1.EST_k37c20_2142 , symbB1.EST_k37c20_2136 , symbB1.comp405_c0_seq3, symbB1.comp405_c0_seq2, symbB1.comp405_c0_seq1	unspecified mitochondrial carrier protein, Tim17 (14)
FE865476.1	Dynamin-1 like protein	NI	NA	NI	NA	NA	NA	NI	NA	NI	NA	symbB1.EST_k37c20_9809, symbB1.EST_k37c20_30575, symbB1.comp38642_c0_seq1, symbB1.comp45206_c0_seq1	Dynamin-like protein/Dynamin GTPase/vacuolar sorting-associated protein-1, dynamin-like protein/dynamin-related protein, dynamin like protein/dynamin GTPase/vacuolar protein sorting associated protein, dynamin-like protein/dynamin central region domain containing protein
FE866115.1	Ribosomal protein L3	NI	NA	scaffold197.1:132077-132166	50S ribosomal protein L3	NA	NA	scaffold197.1:132077-132166,131530-131595	50S ribosomal protein L3	symbB1.EST_k37c20_48217, symbB1.comp1252_c0_seq1	50S ribosomal protein L3/rpl3 (chloroplast?)	symbB1.EST_k37c20_48217, symbB1.comp1252_c0_seq1	50S ribosomal protein L3/rpl3 (chloroplast?)
EH035975.1	Thioredoxin peroxidase	NI	NA	scaffold358.1:302462-302157, scaffold257.1:21122-20832	Peroxiredoxin/chloroplast (thioredoxin/peroxiredoxin)	NA	NA	scaffold358.1:302462-302157,303338-303261,302794-302726,303103-303053,303577-303497, scaffold257.1:21122-20832	peroxiredoxin, Same region identified: scaffold257.1	NI	NA	symbB1.EST_k37c20_34776, symbB1.EST_k37c20_15241, symbB1.EST_k37c20_13271 , symbB1.comp19938_c0_seq1, symbB1.comp16895_c0_seq1	peroxiredoxin 2/6, peroxiredoxin/2-cysteine peroxiredoxin BAS-1 cp, peroxiredoxin 1/2/thioredoxin peroxidase, peroxidin-2/peroxiredoxin-6, 2-cys peridoxin (Chloroplast)
